# Supplementary material for: Vitamin E Attenuates Red-Light-Mediated Vasodilation: The Benefits of a Mild Oxidative Stress
Source: Antioxidants (Basel). 2024 May 29;13(6):668. doi: 10.3390/antiox13060668 (PMC11200653; doi:10.3390/antiox13060668)
Supplement: Supplementary file 1 [file antioxidants-13-00668-s001.zip]

Archive with 1 entries (1 files):
- antioxidants-3001541-supplementary.pdf
